# Supplementary material for: Inflammation-Mediated Lipid Metabolism in Endocrine Autoimmune Diseases: A Genetic Distance-Based PRS Approach Integrating HLA Region
Source: Genes (Basel). 2025 Nov 12;16(11):1379. doi: 10.3390/genes16111379 (PMC12652488; doi:10.3390/genes16111379)
Supplement: Supplementary file 1 [file genes-16-01379-s001.zip]

Archive with 1 entries (1 files):
- genes-3951294-supplementary.xlsx
