# Supplementary material for: Inflammation-Mediated Lipid Metabolism in Endocrine Autoimmune Diseases: A Genetic Distance-Based PRS Approach Integrating HLA Region
Source: Genes (Basel). 2025 Nov 12;16(11):1379. doi: 10.3390/genes16111379 (PMC12652488; doi:10.3390/genes16111379)
Supplement: Supplementary file 1 [file genes-16-01379-s001.zip › genes-3951294-supplementary.xlsx]

## Sheet: Table S1
Table S1 GWAS information
trait	GWAS_id
T1D	GCST90014023
graves	GCST90043624
hashimoto	GCST90014440
addison	GCST90435730
HDL cholesterol	GCST90445855
Cholesteryl esters in HDL	GCST90269678
Free cholesterol in HDL	GCST90269519
Cholesteryl esters in VLDL	GCST90302021
Average Diameter of VLDL	GCST90269528
Ratio of omega-3 fatty acids to total fatty acids	GCST90445998
Ratio of PUFAs to total fatty acids	GCST90269555
Ratio of MUFAs to total fatty acids	GCST90269551
T1D(LDSC)	GCST90014023
graves(LDSC)	GCST90018847
hashimoto(LDSC)	GCST90018855

## Sheet: Table S2
Table S2 Information of Target data after QC
	samplesize	male	female	SNPs	Total genotyping rate
T1D	4245	2475	1770	449793	0.972588
GD	907	180	727	449793	0.970792
HT	377	29	348	449793	0.983709
AD	349	141	208	449793	0.984349
control	36093	16959	19134	449793	0.935647

## Sheet: Table S3
Table S3 Baseline Characteristic
	T1D	GD	HT	AD	Control
VLDL cholesterol	0.736(0.202)	0.723(0.206)	0.730(0.204)	0.742(0.218)	0.732(0.198)
LDL cholesterol	1.780(0.364)	1.791(0.354)	1.740(0.374)	1.730(0.357)	1.761(0.348)
HDL cholesterol	1.322(0.265)	1.331(0.244)	1.288(0.249)	1.303(0.248)	1.322(0.261)
Triglycerides in VLDL	0.937(0.395)	0.876(0.378)	0.954(0.387)	0.998(0.417)	0.942(0.395)
Triglycerides in LDL	0.147(0.034)	0.144(0.033)	0.150(0.032)	0.149(0.034)	0.149(0.034)
Triglycerides in HDL	0.146(0.039)	0.140(0.039)	0.148(0.038)	0.148(0.040)	0.147(0.038)
Phospholipids in VLDL	0.482(0.149)	0.466(0.148)	0.483(0.147)	0.494(0.161)	0.481(0.146)
Phospholipids in LDL	0.620(0.116)	0.625(0.114)	0.611(0.119)	0.604(0.115)	0.614(0.112)
Phospholipids in HDL	1.556(0.263)	1.551(0.248)	1.529(0.245)	1.539(0.245)	1.560(0.256)
Cholesteryl esters in VLDL	0.439(0.117)	0.435(0.120)	0.434(0.118)	0.438(0.126)	0.436(0.114)
Cholesteryl esters in LDL	1.305(0.268)	1.308(0.261)	1.276(0.276)	1.273(0.265)	1.292(0.256)
Cholesteryl esters in HDL	1.029(0.208)	1.037(0.191)	1.002(0.196)	1.014(0.196)	1.027(0.204)
Free cholesterol in VLDL	0.297(0.088)	0.289(0.089)	0.296(0.088)	0.304(0.095)	0.296(0.086)
Free cholesterol in LDL	0.475(0.099)	0.483(0.096)	0.464(0.101)	0.457(0.096)	0.469(0.095)
Free cholesterol in HDL	0.294(0.060)	0.294(0.055)	0.286(0.054)	0.289(0.055)	0.294(0.058)
Average diameter for VLDL particles	38.686(1.005)	38.523(0.954)	38.741(1.034)	38.891(1.074)	38.656(1.005)
Average diameter for LDL particles	23.930(0.072)	23.936(0.071)	23.925(0.068)	23.906(0.081)	23.927(0.070)
Average diameter for HDL particles	9.633(0.165)	9.637(0.157)	9.619(0.158)	9.636(0.163)	9.639(0.163)
Ratio of omega-3 fatty acids to total fatty acids	4.371(1.258)	4.044(1.268)	4.318(1.149)	4.416(1.322)	4.367(1.230)
Ratio of omega-6 fatty acids to total fatty acids	37.976(2.853)	38.714(2.852)	37.460(2.887)	37.146(3.326)	37.797(2.857)
Ratio of PUFAs to total fatty acids	42.347(3.006)	42.758(2.954)	41.778(2.98)	41.561(3.510)	42.164(2.979)
Ratio of MUFAs to total fatty acids	23.795(2.143)	23.495(2.031)	24.030(2.143)	23.972(2.302)	23.793(2.114)

## Sheet: Table S4
Table S4 Kendall test of PRS and lipid metabolites
		T1D				GD				HT				AD
lipid metabolites	sex	estimate	lower	upper	p	estimate	lower	upper	p	estimate	lower	upper	p	estimate	lower	upper	p
VLDL Cholesterol	female	0.00379352	0.000780833	0.00680615	0.462076	0.00444629	0.0013555	0.00753699	0.400868	-0.0307518	-0.0338692	-0.0276337	8.65576e-09	0.00354231	0.000410305	0.00667424	0.508903
VLDL Cholesterol	male	0.00581045	0.00268592	0.00893488	0.29487	0.0211993	0.0178733	0.0245248	0.000331865	0.012305	0.00896336	0.0156464	0.0380651	-0.00412153	-0.00745247	-0.0007905	0.485793
VLDL Triglycerides	female	0.0174453	0.0144334	0.0204569	0.000719561	0.0127997	0.0097093	0.0158899	0.0155918	-0.00450963	-0.00763025	-0.00138892	0.398688	-0.00372253	-0.00685446	-0.000590534	0.487588
VLDL Triglycerides	male	0.0122139	0.00908963	0.0153379	0.027674	0.000367593	-0.00295966	0.00369484	0.950377	-0.00734569	-0.0106874	-0.00400378	0.215645	-0.0097688	-0.0130994	-0.00643797	0.0985257
VLDL Phospholipids	female	0.0142566	0.0112444	0.0172686	0.00571259	-0.000247031	-0.00333784	0.00284378	0.962774	0.0461108	0.0429963	0.0492245	6.16139e-18	0.00716283	0.00403091	0.0102946	0.181658
VLDL Phospholipids	male	-0.00610936	-0.00923377	-0.00298483	0.270734	-0.034956	-0.0382788	-0.0316324	3.25795e-09	-0.0151156	-0.0184567	-0.0117742	0.0108375	-0.00932179	-0.0126524	-0.00599094	0.114923
VLDL Cholesteryl esters	female	0.00432733	0.00131465	0.00733993	0.401515	0.0119754	0.00888489	0.0150656	0.0236605	-0.00359362	-0.00671428	-0.000472895	0.501238	0.0358329	0.0327046	0.0389606	2.35866e-11
VLDL Cholesteryl esters	male	0.0235144	0.0203913	0.026637	2.24392e-05	0.037047	0.0337239	0.0403693	3.56196e-10	0.0336061	0.0302675	0.036944	1.47274e-08	-0.000131634	-0.00346268	0.00319941	0.982239
VLDL Free Cholesterol	female	0.0036317	0.000619006	0.00664433	0.481399	0.00904601	0.00595537	0.0121365	0.0874293	-0.0074806	-0.0106011	-0.00435997	0.161521	0.0354779	0.0323495	0.0386056	3.69945e-11
VLDL Free Cholesterol	male	0.0231106	0.0199874	0.0262333	3.09592e-05	0.0188615	0.0155352	0.0221874	0.00140682	0.0320824	0.0287434	0.0354206	6.37992e-08	0.00107033	-0.00226072	0.00440136	0.856362
VLDL Average diameter	female	-0.00491265	-0.00792524	-0.00189998	0.340901	0.0036032	0.0005124	0.00669393	0.496013	-0.00429194	-0.00741257	-0.00117123	0.421843	0.0360078	0.0328795	0.0391354	1.88744e-11
VLDL Average diameter	male	0.0143657	0.0112416	0.0174895	0.00960315	0.0082966	0.00496949	0.0116235	0.160135	0.0257686	0.0224286	0.0291082	1.40178e-05	-0.0142527	-0.0175829	-0.0109222	0.0159377
LDL Cholesterol	female	0.00341984	0.000407146	0.00643248	0.507338	0.00793818	0.00484749	0.0110287	0.133661	-0.023039	-0.0261578	-0.0199197	1.61989e-05	0.0182894	0.0151582	0.0214202	0.000648463
LDL Cholesterol	male	0.0128416	0.00971741	0.0159655	0.0206097	0.0307689	0.0274445	0.0340927	1.89637e-07	0.022897	0.0195565	0.026237	0.000113591	-0.00154158	-0.0048726	0.00178947	0.794319
LDL Triglycerides	female	0.0166391	0.0136271	0.0196509	0.00125644	0.0136237	0.0105333	0.0167138	0.0100524	-0.00715992	-0.0102804	-0.00403927	0.180255	-0.00421083	-0.00734274	-0.00107883	0.432331
LDL Triglycerides	male	0.0108936	0.00776931	0.0140177	0.0495437	-0.000528352	-0.0038556	0.0027989	0.928724	-0.00912984	-0.0124715	-0.00578801	0.123818	-0.0110703	-0.0144008	-0.00773951	0.0611853
LDL Phospholipids	female	0.00712705	0.00411444	0.0101395	0.167072	-0.00210896	-0.00519973	0.000981856	0.690293	0.0422926	0.039177	0.0454073	2.4738e-15	0.0189049	0.0157739	0.0220356	0.000423105
LDL Phospholipids	male	-0.00344092	-0.00656544	-0.000316344	0.535049	-0.0331337	-0.036457	-0.0298098	2.02883e-08	-0.00415438	-0.00749629	-0.000812384	0.483763	-0.0164674	-0.0197974	-0.0131371	0.00535506
LDL Cholesteryl esters	female	0.00303589	2.31875e-05	0.00604853	0.556161	0.00167392	-0.0014169	0.0047647	0.751801	-0.0339549	-0.0370717	-0.0308374	2.08932e-10	-0.00308239	-0.00621434	4.96185e-05	0.565437
LDL Cholesteryl esters	male	0.00198066	-0.00114393	0.00510521	0.72104	0.0158883	0.0125617	0.0192145	0.00714724	0.00811955	0.00477767	0.0114612	0.17111	-0.00340072	-0.00673169	-6.96801e-05	0.565214
LDL Free Cholesterol	female	0.0171769	0.0141649	0.0201885	0.000868565	0.0129184	0.00982799	0.0160086	0.0146567	-0.0061659	-0.00928646	-0.00304523	0.248528	-0.000797383	-0.00392938	0.00233463	0.881798
LDL Free Cholesterol	male	0.0138553	0.0107311	0.0169791	0.0124974	0.00388861	0.000561367	0.00721577	0.510319	-0.00300392	-0.00634587	0.000338091	0.612617	-0.00840273	-0.0117334	-0.00507183	0.155311
LDL Average diameter	female	0.0151388	0.0121267	0.0181507	0.00333681	0.00117089	-0.00191992	0.00426168	0.824918	0.0464697	0.0433552	0.0495832	3.41637e-18	0.0045978	0.00146582	0.0077297	0.391243
LDL Average diameter	male	-0.00516218	-0.00828663	-0.00203762	0.352049	-0.0343277	-0.0376506	-0.0310039	6.18474e-09	-0.0163541	-0.019695	-0.0130128	0.00583949	-0.00818993	-0.0115207	-0.00485902	0.166041
HDL Cholesterol	female	0.00449106	0.00147838	0.00750366	0.38394	0.00734042	0.00424971	0.010431	0.165478	-0.0253704	-0.0284889	-0.0222515	2.05392e-06	0.0123012	0.0091695	0.0154326	0.0217998
HDL Cholesterol	male	0.0107287	0.00760435	0.0138528	0.0530956	0.0276419	0.0243169	0.0309663	2.87141e-06	0.017406	0.0140648	0.0207468	0.00334639	-0.00345565	-0.00678661	-0.000124606	0.558949
HDL Triglycerides	female	0.0184189	0.015407	0.0214304	0.000355923	0.0130212	0.00993082	0.0161114	0.013886	0.000429715	-0.00269102	0.00355044	0.935903	-0.0107831	-0.0139146	-0.00765131	0.0443513
HDL Triglycerides	male	0.00604388	0.00291935	0.00916829	0.275899	-0.00888888	-0.0122158	-0.00556179	0.13235	-0.0185464	-0.021887	-0.0152053	0.00177078	-0.0123109	-0.0156413	-0.00898024	0.0373458
HDL Phospholipids	female	0.0107712	0.00775877	0.0137835	0.0367838	-0.00509983	-0.00819051	-0.00200906	0.335273	0.04359	0.0404747	0.0467043	3.41201e-16	0.0162962	0.0131649	0.0194272	0.00237517
HDL Phospholipids	male	-0.00892255	-0.0120468	-0.00579812	0.107718	-0.0360632	-0.0393857	-0.0327398	1.02467e-09	-0.010477	-0.0138185	-0.00713523	0.0773936	-0.013301	-0.0166314	-0.00997044	0.0244868
HDL Cholesteryl esters	female	0.00612013	0.00310749	0.00913266	0.235446	0.0222237	0.0191342	0.0253128	2.68368e-05	-0.00368189	-0.00680254	-0.000561162	0.490797	0.0282073	0.0250775	0.0313365	1.44243e-07
HDL Cholesteryl esters	male	0.0366732	0.0335524	0.0397932	3.81279e-11	0.0546063	0.0512883	0.057923	2.36032e-20	0.0415217	0.038185	0.0448575	2.58224e-12	0.0152226	0.0118922	0.0185527	0.0100443
HDL Free Cholesterol	female	-0.0192199	-0.0222313	-0.0162082	0.000195874	-0.00590621	-0.00899686	-0.00281546	0.264692	-0.00476946	-0.00789007	-0.00164875	0.372303	-0.0112671	-0.0143986	-0.00813533	0.0357289
HDL Free Cholesterol	male	-0.0131838	-0.0163077	-0.0100597	0.0175205	-0.0247318	-0.0280568	-0.0214063	2.85048e-05	-0.00628548	-0.00962729	-0.00294353	0.289611	0.0163127	0.0129823	0.0196427	0.0058265
HDL Average diameter	female	0.00460019	0.00158752	0.00761279	0.372501	-0.0189827	-0.0220722	-0.0158928	0.000335189	0.0301959	0.0270777	0.0333135	1.59506e-08	0.00787969	0.0047478	0.0110114	0.141745
HDL Average diameter	male	-0.0266229	-0.029745	-0.0235002	1.5913e-06	-0.0321174	-0.0354409	-0.0287932	5.40631e-08	-0.0118517	-0.0151931	-0.00851003	0.045749	0.000260135	-0.00307091	0.00359118	0.964911
Omega-3	female	-0.0118058	-0.014818	-0.00879343	0.0220948	-0.00244632	-0.00553709	0.000644489	0.643936	-0.0128791	-0.0159992	-0.00975874	0.0159391	-0.0276163	-0.0307456	-0.0244864	2.60896e-07
Omega-3	male	-0.0353249	-0.0384453	-0.0322039	1.9112e-10	-0.0426096	-0.0459303	-0.0392879	5.43866e-13	-0.0314265	-0.0347649	-0.0280875	1.17522e-07	-0.00184811	-0.00517913	0.00148294	0.754627
Omega-6	female	0.00165382	-0.00135889	0.00466649	0.748503	0.00553246	0.0024417	0.00862312	0.295893	0.00776	0.00463938	0.0108805	0.146429	-0.0356973	-0.0388249	-0.0325689	2.80352e-11
Omega-6	male	-0.0248292	-0.0279516	-0.0217063	7.60127e-06	-0.0159218	-0.0192481	-0.0125952	0.00702703	-0.0261341	-0.0294735	-0.0227941	1.05703e-05	0.00873127	0.00540039	0.012062	0.139788
PUFA	female	-0.00800424	-0.0110167	-0.00499166	0.120727	0.00643964	0.0033489	0.00953026	0.223726	0.00367671	0.000555981	0.00679736	0.491399	-0.0459109	-0.0490359	-0.0427851	1.11788e-17
PUFA	male	-0.0378404	-0.0409602	-0.03472	8.99448e-12	-0.0331687	-0.0364919	-0.0298447	1.9605e-08	-0.0368773	-0.0402143	-0.0335394	5.09859e-10	0.00568378	0.00235278	0.00901465	0.336449
MUFA	female	0.00520477	0.0021921	0.00821734	0.31297	0.0206794	0.0175897	0.0237687	9.34262e-05	-0.00382582	-0.00694647	-0.000705097	0.473998	0.0459932	0.0428674	0.0491181	9.78829e-18
MUFA	male	0.0395181	0.036398	0.0426374	1.04722e-12	0.05056	0.0472407	0.0538782	1.13105e-17	0.0471465	0.0438114	0.0504806	1.91094e-15	0.0175025	0.0141723	0.0208324	0.00307731
SA	female	0.00685962	0.003847	0.00987211	0.183579	-0.0395471	-0.0426327	-0.0364608	7.91063e-14	-0.000560258	-0.00368098	0.00256048	0.916495	0.0225077	0.019377	0.0256379	2.70471e-05
SA	male	0.0152455	0.0121215	0.0183692	0.00598931	-0.00258034	-0.00590754	0.000746913	0.662222	0.0137341	0.0103925	0.0170753	0.0206133	-0.0315613	-0.0348887	-0.0282332	9.42918e-08

## Sheet: Table S5
Table S5 Kendall Test of pathway PRS and lipid metabolites
		T1D				GD				HT				AD
lipid metabolites	sex	estimate	lower	upper	p	estimate	lower	upper	p	estimate	lower	upper	p	estimate	lower	upper	p
VLDL Cholesterol	female	0.0044438	0.00143112	0.0074564	0.388964	-0.003754	-0.00684473	-0.000663201	0.478155	-0.0224444	-0.0255634	-0.019325	2.66382e-05	0.00448584	0.00135385	0.00761774	0.402878
VLDL Cholesterol	male	0.00480435	0.00167979	0.00792882	0.386425	0.0191173	0.0157911	0.0224431	0.00120969	0.00964177	0.00629997	0.0129834	0.104113	-0.00377538	-0.00710634	-0.000444346	0.523164
VLDL Triglycerides	female	0.00915522	0.00614269	0.0121676	0.07592	0.00367286	0.000582056	0.00676359	0.487722	-0.0038382	-0.00695885	-0.000717478	0.472566	0.00104453	-0.00208748	0.00417652	0.845568
VLDL Triglycerides	male	0.00506461	0.00194006	0.00818907	0.361226	0.0079559	0.00462877	0.0112829	0.178001	-0.00031812	-0.00366013	0.00302389	0.957236	-0.002202	-0.005533	0.00112905	0.709603
VLDL Phospholipids	female	0.00228275	-0.00072996	0.00529541	0.658098	0.00712783	0.00403711	0.0102184	0.178076	0.0242736	0.0211544	0.0273922	5.55294e-06	-0.0084023	-0.011534	-0.00527043	0.117163
VLDL Phospholipids	male	-0.0063673	-0.00949169	-0.00324278	0.251021	-0.0163561	-0.0196823	-0.0130296	0.00562143	-0.0135336	-0.0168748	-0.010192	0.0225352	-0.00581648	-0.00914734	-0.00248548	0.325289
VLDL Cholesteryl esters	female	0.00294397	-6.8735e-05	0.00595661	0.568181	-0.00109905	-0.00418984	0.00199176	0.835501	-0.0102501	-0.0133704	-0.0071296	0.0550734	0.00711038	0.00397847	0.0102422	0.184873
VLDL Cholesteryl esters	male	0.0162249	0.013101	0.0193485	0.00344463	0.0313819	0.0280576	0.0347055	1.07838e-07	0.0234336	0.0200931	0.0267735	7.81508e-05	-0.0052	-0.0085309	-0.00186899	0.379184
VLDL Free Cholesterol	female	0.00140433	-0.00160838	0.00441701	0.785431	-0.000884168	-0.00397496	0.00220665	0.86733	-0.0110676	-0.0141879	-0.00794719	0.0383325	0.003786	0.000654005	0.00691793	0.480198
VLDL Free Cholesterol	male	0.0158896	0.0127657	0.0190133	0.00417635	0.0238519	0.0205263	0.027177	5.38814e-05	0.0222979	0.0189573	0.025638	0.000170912	-0.00600072	-0.00933157	-0.00266972	0.310199
VLDL Average diameter	female	-0.00415311	-0.00716572	-0.00114042	0.42074	-0.0103934	-0.0134838	-0.00730287	0.0495648	-0.0178633	-0.0209829	-0.0147434	0.000828525	0.00780442	0.00467253	0.0109362	0.145583
VLDL Average diameter	male	0.0111257	0.00800138	0.0142498	0.0448878	0.0135632	0.0102364	0.0168897	0.0216615	0.01692	0.0135787	0.0202608	0.0043439	-0.00933048	-0.0126611	-0.00599962	0.114584
LDL Cholesterol	female	0.0037004	0.000687704	0.00671302	0.473141	-0.00341088	-0.00650162	-0.000320074	0.519288	-0.0201121	-0.0232314	-0.0169924	0.000167242	0.00625064	0.00311869	0.00938246	0.243784
LDL Cholesterol	male	0.0105926	0.00746825	0.0137167	0.0561833	0.0267118	0.0233866	0.0300363	6.11607e-06	0.0169366	0.0135954	0.0202775	0.00430548	-0.00465452	-0.00798544	-0.0013235	0.431193
LDL Triglycerides	female	0.00849562	0.00548306	0.011508	0.0995573	0.0049629	0.00187212	0.00805358	0.34841	-0.00454221	-0.00766284	-0.0014215	0.395286	0.000600893	-0.00253112	0.00373289	0.910783
LDL Triglycerides	male	0.0047608	0.00163625	0.00788527	0.390744	0.00714893	0.00382177	0.0104759	0.226155	-0.00184216	-0.00518414	0.00149986	0.756167	-0.00111794	-0.00444897	0.00221311	0.850045
LDL Phospholipids	female	-0.00176012	-0.00477279	0.00125259	0.732936	0.0045313	0.00144051	0.007622	0.391929	0.0186423	0.0155225	0.0217618	0.000485082	-0.00631646	-0.00944828	-0.00318451	0.23886
LDL Phospholipids	male	-0.00278555	-0.00591008	0.000339039	0.615549	-0.0143292	-0.0176556	-0.0110025	0.0152691	-0.00871794	-0.0120596	-0.00537609	0.141698	-0.00688106	-0.0102119	-0.00355009	0.244553
LDL Cholesteryl esters	female	0.00409328	0.0010806	0.0071059	0.42746	-0.00386924	-0.00695996	-0.000778442	0.464752	-0.0229506	-0.0260695	-0.0198313	1.74545e-05	0.00346839	0.000336385	0.00660032	0.517785
LDL Cholesteryl esters	male	0.00179787	-0.00132672	0.00492243	0.745849	0.0152858	0.0119591	0.0186121	0.00965627	0.00689536	0.00355343	0.0102371	0.245117	-0.00349116	-0.00682212	-0.000160117	0.554917
LDL Free Cholesterol	female	0.00911546	0.00610292	0.0121278	0.0772024	0.00291633	-0.000174479	0.00600708	0.581634	-0.00558107	-0.00870165	-0.00246038	0.296262	0.00153381	-0.0015982	0.0046658	0.774868
LDL Free Cholesterol	male	0.00626244	0.00313792	0.00938684	0.25891	0.0103389	0.00701186	0.0136656	0.0800548	0.00213898	-0.00120304	0.00548095	0.718438	-0.0028635	-0.00619448	0.000467548	0.628203
LDL Average diameter	female	0.00268933	-0.000323374	0.00570198	0.602113	0.00774882	0.00465812	0.0108394	0.143184	0.0247892	0.0216701	0.0279077	3.49689e-06	-0.00834605	-0.0114778	-0.00521418	0.119634
LDL Average diameter	male	-0.00630894	-0.00943334	-0.00318442	0.255389	-0.0164692	-0.0197954	-0.0131427	0.00529944	-0.0140209	-0.0173621	-0.0106794	0.0181095	-0.00492082	-0.00825173	-0.0015898	0.405306
HDL Cholesterol	female	0.00436208	0.0013494	0.00737468	0.397746	-0.0031233	-0.00621404	-3.24883e-05	0.555119	-0.0206746	-0.0237938	-0.017555	0.000109179	0.0055452	0.00241324	0.00867706	0.301121
HDL Cholesterol	male	0.00880458	0.00568015	0.0119288	0.112451	0.0241542	0.0208287	0.0274793	4.32604e-05	0.0134579	0.0101163	0.0167991	0.0233001	-0.00408285	-0.00741379	-0.000751816	0.489897
HDL Triglycerides	female	0.00938406	0.00637154	0.0123964	0.0688748	0.0060224	0.00293165	0.00911304	0.25518	0.00105667	-0.00206407	0.00417738	0.843238	-0.000107124	-0.00323913	0.00302488	0.984063
HDL Triglycerides	male	0.00208438	-0.00104021	0.00520893	0.70709	0.00132477	-0.00200249	0.004652	0.822535	-0.00662587	-0.00996766	-0.00328394	0.264051	-0.000585446	-0.00391648	0.0027456	0.921132
HDL Phospholipids	female	0.000657866	-0.00235484	0.00367056	0.898515	0.00497483	0.00188405	0.00806551	0.347254	0.0218539	0.0187345	0.0249729	4.31514e-05	-0.0078222	-0.0109539	-0.00469031	0.144667
HDL Phospholipids	male	-0.00663832	-0.0097627	-0.00351381	0.231408	-0.0160381	-0.0193643	-0.0127116	0.00662226	-0.0114885	-0.0148299	-0.00814681	0.0528045	-0.00897585	-0.0123065	-0.00564497	0.129027
HDL Cholesteryl esters	female	0.0045643	0.00155162	0.00757689	0.376247	0.00330427	0.00021346	0.00639501	0.532442	-0.0112778	-0.014398	-0.00815733	0.0348099	0.00836662	0.00523475	0.0114983	0.118734
HDL Cholesteryl esters	male	0.0224293	0.019306	0.0255521	5.26849e-05	0.0365003	0.0331771	0.0398227	6.43584e-10	0.0276023	0.0242625	0.0309414	3.27858e-06	-0.000387459	-0.0037185	0.00294359	0.947757
HDL Free Cholesterol	female	-0.00188832	-0.00490099	0.00112439	0.714437	-0.00790861	-0.0109991	-0.00481792	0.135302	-0.00243699	-0.00555768	0.00068375	0.648491	-0.000720803	-0.0038528	0.00241121	0.893129
HDL Free Cholesterol	male	-0.0188712	-0.0219945	-0.0157476	0.000672829	-0.0215068	-0.0248323	-0.0181809	0.000273316	-0.0144345	-0.0177756	-0.011093	0.0150191	0.0012446	-0.00208646	0.00457562	0.833373
HDL Average diameter	female	-0.000374822	-0.00338752	0.00263788	0.942074	0.00057023	-0.00252058	0.00366103	0.914205	0.018705	0.0155851	0.0218244	0.000464312	-0.00593784	-0.00906968	-0.00280589	0.268195
HDL Average diameter	male	-0.0164352	-0.0195588	-0.0133113	0.00304806	-0.0195073	-0.0228331	-0.0161811	0.000958123	-0.0154771	-0.0188182	-0.0121357	0.00908613	-0.0104892	-0.0138197	-0.00715837	0.0760893
Omega-3	female	-0.00454189	-0.00755449	-0.00152922	0.37858	-0.00240641	-0.00549718	0.0006844	0.649353	-0.00243055	-0.00555124	0.000690184	0.649199	-0.00363053	-0.00676246	-0.000498531	0.498407
Omega-3	male	-0.0104125	-0.0135367	-0.00728819	0.0604972	-0.0222593	-0.0255846	-0.0189334	0.000164214	-0.0117263	-0.0150677	-0.00838458	0.0480871	-0.000172449	-0.00350349	0.0031586	0.976734
Omega-6	female	0.00456678	0.0015541	0.00757938	0.375978	0.00460729	0.0015165	0.00769799	0.384037	0.0117239	0.00860346	0.0148441	0.0282288	-0.00851102	-0.0116427	-0.00537916	0.112498
Omega-6	male	-0.0155003	-0.018624	-0.0123763	0.00520054	-0.018132	-0.021458	-0.0148057	0.00214241	-0.0170316	-0.0203725	-0.0136904	0.00409368	0.00409838	0.000767346	0.00742932	0.488252
PUFA	female	0.000220207	-0.0027925	0.0032329	0.965949	0.0043897	0.00129891	0.00748041	0.406894	0.0106779	0.00755744	0.0137982	0.0456793	-0.00808628	-0.011218	-0.0049544	0.131589
PUFA	male	-0.0210266	-0.0241496	-0.0179032	0.000150281	-0.0279518	-0.0312762	-0.0246269	2.22054e-06	-0.0217061	-0.0250463	-0.0183654	0.000253413	0.00470867	0.00137764	0.00803958	0.425857
MUFA	female	0.000671607	-0.0023411	0.0036843	0.896409	0.00149835	-0.00159246	0.00458914	0.777107	-0.0137245	-0.0168445	-0.0106043	0.010214	0.00582702	0.00269506	0.00895886	0.277226
MUFA	male	0.0235577	0.0204346	0.0266803	2.16763e-05	0.0365183	0.0331951	0.0398407	6.30874e-10	0.0339337	0.0305952	0.0372715	1.06615e-08	-0.000970059	-0.00430109	0.00236099	0.869692
SA	female	-0.00117862	-0.0041913	0.00183409	0.819267	-0.0106113	-0.0137017	-0.00752073	0.0449808	-0.00153325	-0.00465396	0.00158749	0.774158	0.00724523	0.00411332	0.010377	0.17669
SA	male	0.00659797	0.00347346	0.00972236	0.234264	0.00534396	0.00201674	0.00867105	0.365613	0.000116686	-0.00322532	0.00345869	0.984308	-0.00952546	-0.0128561	-0.00619461	0.107208
